# Supplementary material for: Global, regional, and national burden of pediatric nasopharyngeal carcinoma (1990–2021) and projections of future disease burden trends
Source: Front Pediatr. 2025 Nov 12;13:1555091. doi: 10.3389/fped.2025.1555091 (PMC12647026; doi:10.3389/fped.2025.1555091)
Supplement: Supplementary file 1 [file Table1.xls]

## Sheet: TableS1
Table S1. Incidence burden of geriatric NPC in all countries and regions in 1990 and 2021
	1990		2021
location	Counts	ASIR per 100,000 (95% UI)	Counts	ASIR per 100,000 (95% UI)
Afghanistan	1（1-2)	0.03（0.01-0.05)	3（2-5)	0.02（0.01-0.03)
Albania	1（0-1)	0.05（0.03-0.08)	0（0-0)	0.04（0.02-0.09)
Algeria	32（22-45)	0.30（0.21-0.42)	23（14-35)	0.17（0.10-0.26)
American Samoa	0（0-0)	0.02（0.01-0.05)	0（0-0)	0.03（0.01-0.06)
Andorra	0（0-0)	0.02（0.01-0.03)	0（0-0)	0.01（0.01-0.02)
Angola	1（0-1)	0.01（0.01-0.02)	1（1-2)	0.01（0.00-0.01)
Antigua and Barbuda	0（0-0)	0.01（0.01-0.01)	0（0-0)	0.02（0.01-0.02)
Argentina	2（2-3)	0.02（0.02-0.03)	1（1-2)	0.01（0.01-0.02)
Armenia	0（0-0)	0.03（0.02-0.03)	0（0-0)	0.03（0.02-0.04)
Australia	3（2-4)	0.08（0.06-0.10)	2（1-3)	0.04（0.02-0.06)
Austria	0（0-1)	0.03（0.02-0.04)	0（0-0)	0.02（0.01-0.02)
Azerbaijan	1（0-1)	0.03（0.02-0.06)	1（0-1)	0.03（0.02-0.06)
Bahamas	0（0-0)	0.02（0.02-0.02)	0（0-0)	0.02（0.02-0.03)
Bahrain	0（0-0)	0.03（0.02-0.04)	0（0-0)	0.02（0.01-0.04)
Bangladesh	58（33-97)	0.12（0.07-0.20)	51（30-79)	0.11（0.07-0.17)
Barbados	0（0-0)	0.03（0.02-0.03)	0（0-0)	0.03（0.02-0.04)
Belarus	0（0-0)	0.01（0.01-0.02)	0（0-0)	0.02（0.01-0.03)
Belgium	1（0-1)	0.04（0.02-0.06)	1（0-1)	0.03（0.02-0.04)
Belize	0（0-0)	0.02（0.01-0.02)	0（0-0)	0.01（0.01-0.02)
Benin	0（0-0)	0.00（0.00-0.01)	0（0-0)	0.00（0.00-0.00)
Bermuda	0（0-0)	0.01（0.01-0.02)	0（0-0)	0.03（0.02-0.05)
Bhutan	0（0-0)	0.06（0.02-0.12)	0（0-0)	0.06（0.03-0.11)
Bolivia (Plurinational State of)	0（0-1)	0.02（0.01-0.02)	0（0-1)	0.01（0.01-0.02)
Bosnia and Herzegovina	0（0-0)	0.01（0.01-0.01)	0（0-0)	0.01（0.01-0.01)
Botswana	0（0-0)	0.01（0.01-0.02)	0（0-0)	0.01（0.01-0.02)
Brazil	9（8-10)	0.02（0.01-0.02)	8（6-9)	0.02（0.01-0.02)
Brunei Darussalam	0（0-0)	0.04（0.02-0.06)	0（0-0)	0.02（0.02-0.03)
Bulgaria	1（0-1)	0.03（0.02-0.04)	0（0-0)	0.03（0.02-0.05)
Burkina Faso	0（0-0)	0.00（0.00-0.00)	0（0-0)	0.00（0.00-0.00)
Burundi	2（1-4)	0.09（0.05-0.13)	4（2-7)	0.06（0.03-0.11)
Cabo Verde	0（0-0)	0.00（0.00-0.00)	0（0-0)	0.00（0.00-0.00)
Cambodia	2（1-3)	0.04（0.02-0.06)	1（1-2)	0.03（0.02-0.05)
Cameroon	0（0-0)	0.00（0.00-0.01)	0（0-0)	0.00（0.00-0.00)
Canada	3（2-3)	0.05（0.03-0.06)	1（1-2)	0.02（0.01-0.03)
Central African Republic	0（0-0)	0.01（0.01-0.02)	0（0-0)	0.01（0.01-0.01)
Chad	0（0-0)	0.00（0.00-0.00)	0（0-0)	0.00（0.00-0.00)
Chile	0（0-1)	0.01（0.01-0.01)	0（0-0)	0.01（0.00-0.01)
China	479（410-559)	0.15（0.13-0.18)	209（156-273)	0.08（0.06-0.11)
Colombia	3（2-3)	0.02（0.02-0.03)	2（1-3)	0.02（0.01-0.02)
Comoros	0（0-0)	0.07（0.03-0.12)	0（0-0)	0.07（0.04-0.12)
Congo	0（0-0)	0.01（0.01-0.01)	0（0-0)	0.01（0.00-0.01)
Cook Islands	0（0-0)	0.00（0.00-0.01)	0（0-0)	0.00（0.00-0.01)
Costa Rica	0（0-0)	0.03（0.02-0.04)	0（0-0)	0.03（0.02-0.04)
Coted'Ivoire	1（0-1)	0.01（0.01-0.02)	2（1-3)	0.01（0.01-0.02)
Croatia	0（0-0)	0.02（0.01-0.03)	0（0-0)	0.01（0.01-0.02)
Cuba	1（0-1)	0.03（0.02-0.03)	0（0-1)	0.03（0.02-0.04)
Cyprus	0（0-0)	0.01（0.01-0.02)	0（0-0)	0.01（0.01-0.02)
Czechia	1（0-1)	0.02（0.02-0.03)	0（0-1)	0.02（0.01-0.03)
Democratic People's Republic of Korea	3（2-6)	0.06（0.03-0.10)	2（1-3)	0.03（0.02-0.06)
Democratic Republic of the Congo	2（1-3)	0.01（0.00-0.02)	3（1-4)	0.01（0.00-0.01)
Denmark	0（0-0)	0.02（0.01-0.03)	0（0-0)	0.01（0.01-0.02)
Djibouti	0（0-0)	0.07（0.04-0.12)	0（0-0)	0.06（0.03-0.11)
Dominica	0（0-0)	0.01（0.01-0.02)	0（0-0)	0.03（0.02-0.05)
Dominican Republic	1（1-1)	0.04（0.02-0.05)	1（0-2)	0.03（0.02-0.05)
Ecuador	0（0-1)	0.01（0.01-0.01)	0（0-1)	0.01（0.00-0.01)
Egypt	2（1-2)	0.01（0.00-0.01)	1（1-2)	0.00（0.00-0.00)
El Salvador	0（0-0)	0.02（0.01-0.02)	0（0-0)	0.01（0.01-0.02)
Equatorial Guinea	0（0-0)	0.01（0.01-0.02)	0（0-0)	0.01（0.00-0.02)
Eritrea	1（1-2)	0.07（0.04-0.11)	2（1-3)	0.06（0.03-0.11)
Estonia	0（0-0)	0.03（0.02-0.04)	0（0-0)	0.01（0.01-0.02)
Eswatini	0（0-0)	0.02（0.01-0.02)	0（0-0)	0.02（0.01-0.03)
Ethiopia	22（11-36)	0.09（0.04-0.15)	31（19-47)	0.07（0.04-0.11)
Fiji	0（0-0)	0.01（0.00-0.01)	0（0-0)	0.01（0.00-0.01)
Finland	0（0-0)	0.01（0.01-0.01)	0（0-0)	0.01（0.01-0.02)
France	7（5-9)	0.06（0.04-0.08)	5（3-8)	0.04（0.03-0.07)
Gabon	0（0-0)	0.01（0.01-0.01)	0（0-0)	0.01（0.00-0.01)
Gambia	0（0-0)	0.01（0.01-0.01)	0（0-0)	0.01（0.00-0.01)
Georgia	1（0-1)	0.05（0.03-0.07)	0（0-0)	0.02（0.01-0.03)
Germany	3（2-4)	0.02（0.02-0.03)	2（1-3)	0.01（0.01-0.02)
Ghana	0（0-0)	0.00（0.00-0.00)	0（0-0)	5.799911e-05（2.885659e-05-0.00)
Greece	1（1-1)	0.05（0.04-0.07)	0（0-0)	0.03（0.02-0.03)
Greenland	0（0-0)	0.32（0.23-0.47)	0（0-0)	0.03（0.02-0.05)
Grenada	0（0-0)	0.02（0.02-0.03)	0（0-0)	0.03（0.02-0.04)
Guam	0（0-0)	0.07（0.04-0.10)	0（0-0)	0.09（0.05-0.15)
Guatemala	1（1-1)	0.02（0.02-0.03)	1（0-1)	0.01（0.01-0.01)
Guinea	0（0-1)	0.02（0.01-0.03)	1（0-2)	0.01（0.01-0.03)
Guinea-Bissau	0（0-0)	0.00（0.00-0.01)	0（0-0)	0.00（0.00-0.00)
Guyana	0（0-0)	0.01（0.01-0.01)	0（0-0)	0.01（0.01-0.02)
Haiti	1（0-2)	0.04（0.02-0.06)	1（1-2)	0.03（0.02-0.05)
Honduras	0（0-1)	0.02（0.01-0.02)	0（0-0)	0.01（0.00-0.01)
Hungary	0（0-1)	0.02（0.02-0.03)	0（0-0)	0.02（0.01-0.02)
Iceland	0（0-0)	0.04（0.03-0.06)	0（0-0)	0.04（0.03-0.07)
India	253（188-322)	0.08（0.06-0.10)	186（134-245)	0.05（0.04-0.07)
Indonesia	26（19-33)	0.04（0.03-0.05)	17（12-23)	0.03（0.02-0.03)
Iran (Islamic Republic of)	6（5-7)	0.02（0.02-0.03)	5（3-6)	0.02（0.02-0.03)
Iraq	3（2-4)	0.03（0.02-0.05)	3（1-4)	0.02（0.01-0.03)
Ireland	0（0-0)	0.03（0.02-0.04)	0（0-0)	0.01（0.01-0.02)
Israel	0（0-1)	0.03（0.02-0.04)	0（0-1)	0.02（0.01-0.03)
Italy	4（3-5)	0.05（0.04-0.06)	2（2-3)	0.03（0.02-0.04)
Jamaica	0（0-0)	0.02（0.02-0.03)	0（0-0)	0.02（0.01-0.04)
Japan	2（2-2)	0.01（0.01-0.01)	1（1-2)	0.01（0.01-0.01)
Jordan	1（1-1)	0.06（0.04-0.09)	2（1-3)	0.05（0.03-0.08)
Kazakhstan	3（2-3)	0.05（0.05-0.07)	2（2-3)	0.04（0.03-0.05)
Kenya	9（6-12)	0.08（0.05-0.11)	16（11-23)	0.09（0.06-0.12)
Kiribati	0（0-0)	0.02（0.01-0.03)	0（0-0)	0.02（0.01-0.04)
Kuwait	0（0-1)	0.07（0.05-0.09)	0（0-0)	0.03（0.02-0.04)
Kyrgyzstan	0（0-1)	0.02（0.01-0.03)	1（1-2)	0.05（0.03-0.07)
Lao People's Democratic Republic	1（0-1)	0.04（0.02-0.07)	1（0-1)	0.03（0.02-0.04)
Latvia	0（0-0)	0.03（0.02-0.04)	0（0-0)	0.01（0.00-0.01)
Lebanon	0（0-0)	0.03（0.02-0.04)	0（0-0)	0.02（0.01-0.04)
Lesotho	0（0-0)	0.01（0.01-0.02)	0（0-0)	0.02（0.01-0.03)
Liberia	0（0-0)	0.00（0.00-0.01)	0（0-0)	0.00（0.00-0.00)
Libya	2（2-4)	0.13（0.09-0.19)	3（2-4)	0.17（0.11-0.25)
Lithuania	0（0-0)	0.03（0.02-0.03)	0（0-0)	0.01（0.01-0.02)
Luxembourg	0（0-0)	0.04（0.03-0.05)	0（0-0)	0.02（0.02-0.03)
Madagascar	3（2-5)	0.06（0.04-0.09)	6（4-10)	0.05（0.03-0.09)
Malawi	1（1-2)	0.02（0.01-0.03)	1（1-3)	0.02（0.01-0.03)
Malaysia	12（8-17)	0.18（0.12-0.27)	12（8-18)	0.16（0.10-0.24)
Maldives	0（0-0)	0.01（0.00-0.02)	0（0-0)	0.01（0.00-0.01)
Mali	0（0-1)	0.01（0.01-0.01)	1（0-1)	0.01（0.00-0.01)
Malta	0（0-0)	0.08（0.06-0.12)	0（0-0)	0.19（0.12-0.30)
Marshall Islands	0（0-0)	0.02（0.01-0.03)	0（0-0)	0.02（0.01-0.03)
Mauritania	0（0-0)	0.00（0.00-0.00)	0（0-0)	0.00（0.00-0.00)
Mauritius	0（0-0)	0.01（0.01-0.01)	0（0-0)	0.01（0.01-0.02)
Mexico	4（4-4)	0.01（0.01-0.01)	2（2-2)	0.01（0.01-0.01)
Micronesia (Federated States of)	0（0-0)	0.02（0.01-0.04)	0（0-0)	0.02（0.01-0.03)
Monaco	0（0-0)	0.04（0.03-0.07)	0（0-0)	0.05（0.03-0.08)
Mongolia	0（0-1)	0.05（0.03-0.09)	0（0-1)	0.04（0.02-0.07)
Montenegro	0（0-0)	0.01（0.01-0.01)	0（0-0)	0.01（0.00-0.01)
Morocco	8（5-12)	0.09（0.05-0.13)	5（3-9)	0.05（0.03-0.09)
Mozambique	0（0-0)	0.00（0.00-0.00)	0（0-0)	0.00（0.00-0.00)
Myanmar	7（4-13)	0.05（0.02-0.09)	4（3-7)	0.03（0.02-0.04)
Namibia	0（0-0)	0.02（0.01-0.04)	0（0-0)	0.03（0.02-0.04)
Nauru	0（0-0)	0.02（0.01-0.04)	0（0-0)	0.02（0.01-0.04)
Nepal	7（4-11)	0.08（0.05-0.13)	5（3-9)	0.06（0.03-0.10)
Netherlands	2（1-3)	0.07（0.05-0.09)	1（1-2)	0.05（0.03-0.08)
New Zealand	1（1-1)	0.10（0.07-0.13)	1（0-1)	0.05（0.04-0.07)
Nicaragua	0（0-0)	0.02（0.01-0.02)	0（0-0)	0.01（0.01-0.01)
Niger	0（0-0)	0.00（0.00-0.01)	0（0-0)	0.00（0.00-0.00)
Nigeria	13（9-18)	0.03（0.02-0.05)	31（18-45)	0.03（0.02-0.04)
Niue	0（0-0)	0.03（0.01-0.05)	0（0-0)	0.08（0.04-0.14)
North Macedonia	0（0-0)	0.02（0.02-0.03)	0（0-0)	0.02（0.01-0.03)
Northern Mariana Islands	0（0-0)	0.02（0.01-0.03)	0（0-0)	0.03（0.01-0.05)
Norway	0（0-0)	0.02（0.02-0.03)	0（0-0)	0.01（0.01-0.02)
Oman	0（0-0)	0.02（0.01-0.03)	0（0-0)	0.02（0.01-0.02)
Pakistan	45（30-61)	0.09（0.06-0.12)	98（68-141)	0.11（0.08-0.17)
Palau	0（0-0)	0.00（0.00-0.00)	0（0-0)	0.00（0.00-0.00)
Palestine	0（0-0)	0.01（0.01-0.02)	0（0-0)	0.01（0.01-0.02)
Panama	0（0-0)	0.02（0.02-0.03)	0（0-0)	0.02（0.02-0.03)
Papua New Guinea	0（0-1)	0.02（0.01-0.04)	1（0-1)	0.01（0.01-0.03)
Paraguay	0（0-0)	0.01（0.01-0.01)	0（0-0)	0.01（0.01-0.02)
Peru	1（1-1)	0.01（0.01-0.02)	1（1-2)	0.01（0.01-0.02)
Philippines	11（9-14)	0.04（0.04-0.05)	10（8-12)	0.03（0.02-0.04)
Poland	2（1-2)	0.02（0.01-0.02)	1（1-1)	0.01（0.01-0.01)
Portugal	1（1-2)	0.06（0.04-0.08)	0（0-1)	0.03（0.02-0.05)
Puerto Rico	0（0-0)	0.02（0.01-0.02)	0（0-0)	0.01（0.01-0.02)
Qatar	0（0-0)	0.02（0.01-0.02)	0（0-0)	0.01（0.01-0.03)
Republic of Korea	1（1-2)	0.01（0.01-0.02)	0（0-1)	0.01（0.00-0.01)
Republic of Moldova	1（1-1)	0.08（0.06-0.09)	0（0-0)	0.04（0.03-0.06)
Romania	2（1-3)	0.04（0.03-0.05)	1（1-1)	0.03（0.02-0.05)
Russian Federation	9（8-10)	0.03（0.02-0.03)	3（3-4)	0.01（0.01-0.01)
Rwanda	3（2-5)	0.10（0.07-0.15)	3（2-5)	0.06（0.03-0.11)
Saint Kitts and Nevis	0（0-0)	0.03（0.02-0.03)	0（0-0)	0.04（0.03-0.07)
Saint Lucia	0（0-0)	0.02（0.02-0.03)	0（0-0)	0.05（0.04-0.06)
Saint Vincent and the Grenadines	0（0-0)	0.03（0.02-0.03)	0（0-0)	0.04（0.03-0.05)
Samoa	0（0-0)	0.16（0.08-0.28)	0（0-0)	0.14（0.07-0.28)
San Marino	0（0-0)	0.11（0.07-0.17)	0（0-0)	0.06（0.04-0.10)
Sao Tome and Principe	0（0-0)	0.00（0.00-0.00)	0（0-0)	0.00（0.00-0.00)
Saudi Arabia	4（2-6)	0.06（0.04-0.08)	3（1-5)	0.03（0.02-0.06)
Senegal	0（0-0)	0.00（0.00-0.01)	0（0-0)	0.00（0.00-0.00)
Serbia	1（0-1)	0.02（0.01-0.04)	0（0-0)	0.02（0.01-0.03)
Seychelles	0（0-0)	0.01（0.01-0.02)	0（0-0)	0.00（0.00-0.00)
Sierra Leone	0（0-0)	0.00（0.00-0.01)	0（0-0)	0.00（0.00-0.00)
Singapore	1（1-1)	0.13（0.10-0.17)	1（0-1)	0.08（0.05-0.12)
Slovakia	0（0-0)	0.02（0.01-0.03)	0（0-0)	0.02（0.01-0.03)
Slovenia	0（0-0)	0.02（0.01-0.02)	0（0-0)	0.01（0.00-0.01)
Solomon Islands	0（0-0)	0.02（0.01-0.04)	0（0-0)	0.01（0.01-0.03)
Somalia	2（1-3)	0.05（0.03-0.08)	5（2-9)	0.05（0.02-0.08)
South Africa	2（1-2)	0.01（0.01-0.02)	2（2-2)	0.01（0.01-0.02)
South Sudan	1（1-2)	0.05（0.03-0.07)	3（2-5)	0.07（0.04-0.12)
Spain	6（4-8)	0.07（0.05-0.10)	3（2-4)	0.05（0.03-0.07)
Sri Lanka	1（1-2)	0.02（0.02-0.04)	1（1-2)	0.02（0.01-0.04)
Sudan	3（1-5)	0.03（0.02-0.05)	4（2-6)	0.02（0.01-0.04)
Suriname	0（0-0)	0.04（0.02-0.05)	0（0-0)	0.04（0.02-0.05)
Sweden	0（0-1)	0.03（0.02-0.05)	0（0-1)	0.02（0.02-0.04)
Switzerland	0（0-1)	0.03（0.02-0.05)	0（0-0)	0.01（0.01-0.02)
Syrian Arab Republic	1（0-1)	0.01（0.01-0.02)	0（0-1)	0.01（0.01-0.01)
Taiwan (Province of China)	12（9-15)	0.22（0.17-0.28)	2（1-3)	0.07（0.05-0.09)
Tajikistan	2（1-3)	0.07（0.03-0.12)	2（1-4)	0.06（0.03-0.11)
Thailand	19（12-27)	0.11（0.07-0.16)	5（3-9)	0.05（0.03-0.09)
Timor-Leste	0（0-0)	0.03（0.02-0.05)	0（0-0)	0.02（0.01-0.03)
Togo	0（0-0)	0.00（0.00-0.01)	0（0-0)	0.00（0.00-0.00)
Tokelau	0（0-0)	0.02（0.01-0.04)	0（0-0)	0.09（0.04-0.21)
Tonga	0（0-0)	0.01（0.01-0.03)	0（0-0)	0.01（0.00-0.02)
Trinidad and Tobago	0（0-0)	0.02（0.02-0.02)	0（0-0)	0.02（0.01-0.03)
Tunisia	7（5-10)	0.22（0.15-0.32)	5（3-8)	0.17（0.10-0.29)
Turkey	10（6-16)	0.05（0.03-0.08)	6（4-10)	0.03（0.02-0.05)
Turkmenistan	1（1-1)	0.06（0.05-0.08)	1（1-1)	0.07（0.05-0.09)
Tuvalu	0（0-0)	0.02（0.01-0.04)	0（0-0)	0.02（0.01-0.03)
Uganda	12（7-19)	0.15（0.09-0.23)	34（19-57)	0.17（0.10-0.29)
Ukraine	6（3-8)	0.05（0.03-0.07)	3（2-4)	0.05（0.04-0.07)
United Arab Emirates	0（0-0)	0.03（0.01-0.04)	0（0-0)	0.01（0.01-0.02)
United Kingdom	8（7-8)	0.07（0.06-0.07)	6（5-6)	0.05（0.05-0.05)
United Republic of Tanzania	9（6-14)	0.08（0.05-0.12)	16（9-27)	0.07（0.04-0.11)
United States of America	18（17-19)	0.03（0.03-0.03)	12（11-13)	0.02（0.02-0.02)
United States Virgin Islands	0（0-0)	0.04（0.02-0.05)	0（0-0)	0.01（0.00-0.03)
Uruguay	0（0-0)	0.03（0.02-0.04)	0（0-0)	0.02（0.01-0.03)
Uzbekistan	5（4-8)	0.06（0.04-0.09)	7（5-10)	0.07（0.05-0.10)
Vanuatu	0（0-0)	0.02（0.01-0.03)	0（0-0)	0.01（0.01-0.02)
Venezuela (Bolivarian Republic of)	1（1-1)	0.01（0.01-0.02)	1（1-2)	0.02（0.01-0.02)
Viet Nam	29（19-43)	0.11（0.07-0.16)	35（20-54)	0.14（0.08-0.22)
Yemen	2（1-3)	0.02（0.01-0.04)	2（1-4)	0.02（0.01-0.03)
Zambia	2（2-4)	0.07（0.04-0.10)	6（3-11)	0.07（0.03-0.14)
Zimbabwe	1（0-1)	0.02（0.01-0.03)	2（1-3)	0.03（0.02-0.05)
