# Supplementary material for: Global, regional, and national burden of pediatric nasopharyngeal carcinoma (1990–2021) and projections of future disease burden trends
Source: Front Pediatr. 2025 Nov 12;13:1555091. doi: 10.3389/fped.2025.1555091 (PMC12647026; doi:10.3389/fped.2025.1555091)
Supplement: Supplementary file 2 [file Table2.csv]

Table S2. The prediction of incidence for geriatric NPC in the world by Nordpred Model.
measure	location	cause	sex	year	ASR	crude_rate	case
Incidence	Global	Nasopharynx cancer	Male	1992	0.135807	0.135436	801
Incidence	Global	Nasopharynx cancer	Male	1993	0.135236	0.134953	810
Incidence	Global	Nasopharynx cancer	Male	1994	0.133175	0.13299	809
Incidence	Global	Nasopharynx cancer	Male	1995	0.133624	0.13369	823
Incidence	Global	Nasopharynx cancer	Male	1996	0.132873	0.133431	830
Incidence	Global	Nasopharynx cancer	Male	1997	0.129505	0.130393	818
Incidence	Global	Nasopharynx cancer	Male	1998	0.127071	0.128347	810
Incidence	Global	Nasopharynx cancer	Male	1999	0.124158	0.12587	797
Incidence	Global	Nasopharynx cancer	Male	2000	0.118924	0.121041	767
Incidence	Global	Nasopharynx cancer	Male	2001	0.113874	0.116137	735
Incidence	Global	Nasopharynx cancer	Male	2002	0.107339	0.109457	691
Incidence	Global	Nasopharynx cancer	Male	2003	0.103059	0.10521	662
Incidence	Global	Nasopharynx cancer	Male	2004	0.100228	0.102082	640
Incidence	Global	Nasopharynx cancer	Male	2005	0.099822	0.101604	635
Incidence	Global	Nasopharynx cancer	Male	2006	0.096645	0.098225	613
Incidence	Global	Nasopharynx cancer	Male	2007	0.094852	0.09628	601
Incidence	Global	Nasopharynx cancer	Male	2008	0.09369	0.094999	594
Incidence	Global	Nasopharynx cancer	Male	2009	0.093792	0.095024	596
Incidence	Global	Nasopharynx cancer	Male	2010	0.093003	0.094131	593
Incidence	Global	Nasopharynx cancer	Male	2011	0.090915	0.091841	582
Incidence	Global	Nasopharynx cancer	Male	2012	0.088849	0.08941	571
Incidence	Global	Nasopharynx cancer	Male	2013	0.087306	0.087807	566
Incidence	Global	Nasopharynx cancer	Male	2014	0.087517	0.087843	572
Incidence	Global	Nasopharynx cancer	Male	2015	0.087107	0.087435	575
Incidence	Global	Nasopharynx cancer	Male	2016	0.085038	0.085404	567
Incidence	Global	Nasopharynx cancer	Male	2017	0.085221	0.08559	574
Incidence	Global	Nasopharynx cancer	Male	2018	0.084591	0.085122	577
Incidence	Global	Nasopharynx cancer	Male	2019	0.08448	0.085257	584
Incidence	Global	Nasopharynx cancer	Male	2020	0.082472	0.083247	576
Incidence	Global	Nasopharynx cancer	Male	2021	0.08175	0.082499	576
Incidence	Global	Nasopharynx cancer	Male	2022	0.08296	0.083785	578
Incidence	Global	Nasopharynx cancer	Male	2023	0.082718	0.083594	578
Incidence	Global	Nasopharynx cancer	Male	2024	0.082476	0.083339	577
Incidence	Global	Nasopharynx cancer	Male	2025	0.084159	0.085172	590
Incidence	Global	Nasopharynx cancer	Male	2026	0.085843	0.086921	602
Incidence	Global	Nasopharynx cancer	Male	2027	0.087527	0.088862	615
Incidence	Global	Nasopharynx cancer	Male	2028	0.089211	0.090437	625
Incidence	Global	Nasopharynx cancer	Male	2029	0.090894	0.092252	636
Incidence	Global	Nasopharynx cancer	Male	2030	0.092092	0.093426	642
Incidence	Global	Nasopharynx cancer	Male	2031	0.093289	0.094664	648
Incidence	Global	Nasopharynx cancer	Male	2032	0.094486	0.095849	653
Incidence	Global	Nasopharynx cancer	Male	2033	0.095683	0.097056	659
Incidence	Global	Nasopharynx cancer	Male	2034	0.096881	0.098312	665
Incidence	Global	Nasopharynx cancer	Male	2035	0.097503	0.099021	667
Incidence	Global	Nasopharynx cancer	Male	2036	0.098125	0.099609	668
Incidence	Global	Nasopharynx cancer	Male	2037	0.098747	0.10037	670
Incidence	Global	Nasopharynx cancer	Male	2038	0.099369	0.101	671
Incidence	Global	Nasopharynx cancer	Male	2039	0.099991	0.101483	671
Incidence	Global	Nasopharynx cancer	Male	2040	0.100628	0.102108	672
Incidence	Global	Nasopharynx cancer	Male	2041	0.101266	0.102871	674
Incidence	Global	Nasopharynx cancer	Male	2042	0.101904	0.103471	675
Incidence	Global	Nasopharynx cancer	Male	2043	0.102542	0.104065	676
Incidence	Global	Nasopharynx cancer	Male	2044	0.10318	0.104659	677
Incidence	Global	Nasopharynx cancer	Male	2045	0.103818	0.105404	679
Incidence	Global	Nasopharynx cancer	Male	2046	0.104456	0.105992	680
Incidence	Global	Nasopharynx cancer	Female	1992	0.095091	0.094855	531
Incidence	Global	Nasopharynx cancer	Female	1993	0.095373	0.095248	540
Incidence	Global	Nasopharynx cancer	Female	1994	0.095352	0.095405	547
Incidence	Global	Nasopharynx cancer	Female	1995	0.096452	0.096726	560
Incidence	Global	Nasopharynx cancer	Female	1996	0.095512	0.09608	561
Incidence	Global	Nasopharynx cancer	Female	1997	0.093401	0.094404	555
Incidence	Global	Nasopharynx cancer	Female	1998	0.092012	0.093297	551
Incidence	Global	Nasopharynx cancer	Female	1999	0.090101	0.091754	543
Incidence	Global	Nasopharynx cancer	Female	2000	0.086697	0.088571	524
Incidence	Global	Nasopharynx cancer	Female	2001	0.08303	0.085028	502
Incidence	Global	Nasopharynx cancer	Female	2002	0.077784	0.079677	469
Incidence	Global	Nasopharynx cancer	Female	2003	0.07308	0.074848	439
Incidence	Global	Nasopharynx cancer	Female	2004	0.07098	0.072559	424
Incidence	Global	Nasopharynx cancer	Female	2005	0.072217	0.073643	429
Incidence	Global	Nasopharynx cancer	Female	2006	0.071253	0.07254	422
Incidence	Global	Nasopharynx cancer	Female	2007	0.069759	0.070963	413
Incidence	Global	Nasopharynx cancer	Female	2008	0.068795	0.069965	408
Incidence	Global	Nasopharynx cancer	Female	2009	0.068293	0.069206	405
Incidence	Global	Nasopharynx cancer	Female	2010	0.06647	0.067337	396
Incidence	Global	Nasopharynx cancer	Female	2011	0.064895	0.065552	388
Incidence	Global	Nasopharynx cancer	Female	2012	0.062223	0.062667	374
Incidence	Global	Nasopharynx cancer	Female	2013	0.062611	0.063049	380
Incidence	Global	Nasopharynx cancer	Female	2014	0.062792	0.063033	384
Incidence	Global	Nasopharynx cancer	Female	2015	0.063107	0.063345	390
Incidence	Global	Nasopharynx cancer	Female	2016	0.063132	0.063344	394
Incidence	Global	Nasopharynx cancer	Female	2017	0.062898	0.063303	398
Incidence	Global	Nasopharynx cancer	Female	2018	0.06222	0.062753	399
Incidence	Global	Nasopharynx cancer	Female	2019	0.061744	0.062383	401
Incidence	Global	Nasopharynx cancer	Female	2020	0.060105	0.060815	395
Incidence	Global	Nasopharynx cancer	Female	2021	0.058818	0.059496	390
Incidence	Global	Nasopharynx cancer	Female	2022	0.060752	0.061374	396
Incidence	Global	Nasopharynx cancer	Female	2023	0.060624	0.06139	397
Incidence	Global	Nasopharynx cancer	Female	2024	0.060495	0.061304	397
Incidence	Global	Nasopharynx cancer	Female	2025	0.061945	0.062804	407
Incidence	Global	Nasopharynx cancer	Female	2026	0.063395	0.064346	417
Incidence	Global	Nasopharynx cancer	Female	2027	0.064845	0.06592	427
Incidence	Global	Nasopharynx cancer	Female	2028	0.066295	0.067392	436
Incidence	Global	Nasopharynx cancer	Female	2029	0.067745	0.068934	445
Incidence	Global	Nasopharynx cancer	Female	2030	0.068787	0.069915	450
Incidence	Global	Nasopharynx cancer	Female	2031	0.069829	0.071089	456
Incidence	Global	Nasopharynx cancer	Female	2032	0.070871	0.072005	460
Incidence	Global	Nasopharynx cancer	Female	2033	0.071913	0.073157	466
Incidence	Global	Nasopharynx cancer	Female	2034	0.072955	0.074348	472
Incidence	Global	Nasopharynx cancer	Female	2035	0.0735	0.074789	473
Incidence	Global	Nasopharynx cancer	Female	2036	0.074044	0.07541	475
Incidence	Global	Nasopharynx cancer	Female	2037	0.074589	0.076052	477
Incidence	Global	Nasopharynx cancer	Female	2038	0.075134	0.076552	478
Incidence	Global	Nasopharynx cancer	Female	2039	0.075678	0.077057	479
Incidence	Global	Nasopharynx cancer	Female	2040	0.076239	0.07772	481
Incidence	Global	Nasopharynx cancer	Female	2041	0.0768	0.078215	482
Incidence	Global	Nasopharynx cancer	Female	2042	0.077361	0.078703	483
Incidence	Global	Nasopharynx cancer	Female	2043	0.077922	0.079355	485
Incidence	Global	Nasopharynx cancer	Female	2044	0.078483	0.079845	486
Incidence	Global	Nasopharynx cancer	Female	2045	0.079044	0.080501	488
Incidence	Global	Nasopharynx cancer	Female	2046	0.079605	0.080993	489
Incidence	Global	Nasopharynx cancer	Both	1992	0.116005	0.115703	1332
Incidence	Global	Nasopharynx cancer	Both	1993	0.115869	0.115581	1349
Incidence	Global	Nasopharynx cancer	Both	1994	0.114821	0.114754	1356
Incidence	Global	Nasopharynx cancer	Both	1995	0.115607	0.115775	1383
Incidence	Global	Nasopharynx cancer	Both	1996	0.114781	0.115346	1391
Incidence	Global	Nasopharynx cancer	Both	1997	0.112036	0.112982	1373
Incidence	Global	Nasopharynx cancer	Both	1998	0.110121	0.111403	1361
Incidence	Global	Nasopharynx cancer	Both	1999	0.107703	0.10947	1341
Incidence	Global	Nasopharynx cancer	Both	2000	0.103362	0.105363	1291
Incidence	Global	Nasopharynx cancer	Both	2001	0.098986	0.101123	1237
Incidence	Global	Nasopharynx cancer	Both	2002	0.093077	0.095088	1160
Incidence	Global	Nasopharynx cancer	Both	2003	0.088595	0.09048	1100
Incidence	Global	Nasopharynx cancer	Both	2004	0.086117	0.08784	1064
Incidence	Global	Nasopharynx cancer	Both	2005	0.086504	0.088115	1064
Incidence	Global	Nasopharynx cancer	Both	2006	0.084394	0.085916	1036
Incidence	Global	Nasopharynx cancer	Both	2007	0.082744	0.084065	1014
Incidence	Global	Nasopharynx cancer	Both	2008	0.081676	0.082836	1001
Incidence	Global	Nasopharynx cancer	Both	2009	0.081484	0.082562	1001
Incidence	Global	Nasopharynx cancer	Both	2010	0.080193	0.081112	988
Incidence	Global	Nasopharynx cancer	Both	2011	0.078349	0.079145	970
Incidence	Global	Nasopharynx cancer	Both	2012	0.075987	0.076572	946
Incidence	Global	Nasopharynx cancer	Both	2013	0.075374	0.075763	945
Incidence	Global	Nasopharynx cancer	Both	2014	0.075567	0.075851	956
Incidence	Global	Nasopharynx cancer	Both	2015	0.075504	0.075787	965
Incidence	Global	Nasopharynx cancer	Both	2016	0.074442	0.074733	961
Incidence	Global	Nasopharynx cancer	Both	2017	0.074421	0.074806	972
Incidence	Global	Nasopharynx cancer	Both	2018	0.073764	0.074295	976
Incidence	Global	Nasopharynx cancer	Both	2019	0.073473	0.074108	984
Incidence	Global	Nasopharynx cancer	Both	2020	0.071642	0.072385	971
Incidence	Global	Nasopharynx cancer	Both	2021	0.070645	0.071361	966
Incidence	Global	Nasopharynx cancer	Both	2022	0.072227	0.072954	974
Incidence	Global	Nasopharynx cancer	Both	2023	0.07204	0.072789	974
Incidence	Global	Nasopharynx cancer	Both	2024	0.071852	0.07269	974
Incidence	Global	Nasopharynx cancer	Both	2025	0.073422	0.074361	997
Incidence	Global	Nasopharynx cancer	Both	2026	0.074992	0.076083	1020
Incidence	Global	Nasopharynx cancer	Both	2027	0.076562	0.077771	1042
Incidence	Global	Nasopharynx cancer	Both	2028	0.078131	0.079369	1062
Incidence	Global	Nasopharynx cancer	Both	2029	0.079701	0.080976	1081
Incidence	Global	Nasopharynx cancer	Both	2030	0.080821	0.082055	1092
Incidence	Global	Nasopharynx cancer	Both	2031	0.081941	0.083184	1103
Incidence	Global	Nasopharynx cancer	Both	2032	0.083059	0.084386	1114
Incidence	Global	Nasopharynx cancer	Both	2033	0.084178	0.085564	1126
Incidence	Global	Nasopharynx cancer	Both	2034	0.085298	0.08671	1137
Incidence	Global	Nasopharynx cancer	Both	2035	0.08588	0.087287	1140
Incidence	Global	Nasopharynx cancer	Both	2036	0.086462	0.087889	1143
Incidence	Global	Nasopharynx cancer	Both	2037	0.087044	0.088512	1146
Incidence	Global	Nasopharynx cancer	Both	2038	0.087627	0.089077	1148
Incidence	Global	Nasopharynx cancer	Both	2039	0.08821	0.089725	1151
Incidence	Global	Nasopharynx cancer	Both	2040	0.088809	0.090289	1153
Incidence	Global	Nasopharynx cancer	Both	2041	0.089408	0.090921	1156
Incidence	Global	Nasopharynx cancer	Both	2042	0.090008	0.091465	1158
Incidence	Global	Nasopharynx cancer	Both	2043	0.090607	0.092087	1161
Incidence	Global	Nasopharynx cancer	Both	2044	0.091207	0.092709	1164
Incidence	Global	Nasopharynx cancer	Both	2045	0.091807	0.09325	1166
Incidence	Global	Nasopharynx cancer	Both	2046	0.092407	0.093872	1169
